# Supplementary material for: Rubus occidentalis alleviates hyperalgesia induced by repeated intramuscular injection of acidic saline in rats
Source: BMC Complement Altern Med. 2016 Jul 11;16:202. doi: 10.1186/s12906-016-1192-z (PMC4940828; doi:10.1186/s12906-016-1192-z)
Supplement: Additional file 2: Table S2. — Mechanical withdrawal threshold at contralateral site. Rats were injected intraperitoneally with ROE at the indicated doses after the development of hyperalgesia. ROE, Rubus occidentalis extract; BI, before injection; AI, after injection. (XLSX 15 kb) [file 12906_2016_1192_MOESM2_ESM.xlsx]

## Sheet: Sheet1
Table S2. Mechanical withdrawal threshold at contralateral site
	Mechanical withdrawal threshold (mN)
Group Time point	BI	AI	15 min	30 min	45 min	60 min	80 min	100 min	120 min	24 h	48 h
Control	58.8	25.48	25.48	25.48	25.48	25.48	25.48	25.48	25.48	25.48	25.48
Control	98	25.48	25.48	25.48	25.48	25.48	25.48	25.48	25.48	25.48	25.48
Control	98	25.48	25.48	25.48	25.48	25.48	25.48	25.48	25.48	25.48	25.48
Control	98	25.48	25.48	25.48	25.48	25.48	25.48	25.48	25.48	25.48	25.48
Control	98	25.48	25.48	25.48	25.48	25.48	58.8	25.48	58.8	25.48	25.48
Control	98	14.7	14.7	14.7	14.7	14.7	14.7	14.7	14.7	14.7	14.7
Control	58.8	14.7	14.7	14.7	14.7	14.7	14.7	14.7	14.7	14.7	14.7
Control	98	58.8	58.8	58.8	58.8	58.8	58.8	58.8	58.8	58.8	58.8
Control	98	58.8	58.8	58.8	58.8	58.8	58.8	58.8	58.8	58.8	58.8
Control	58.8	25.48	25.48	25.48	25.48	25.48	25.48	25.48	25.48	25.48	58.8
ROE 10 mg/kg	98	25.48	58.8	58.8	58.8	58.8	58.8	58.8	58.8	58.8	58.8
ROE 10 mg/kg	98	58.8	58.8	25.48	25.48	25.48	25.48	25.48	25.48	25.48	25.48
ROE 10 mg/kg	98	25.48	25.48	25.48	25.48	25.48	25.48	25.48	25.48	25.48	25.48
ROE 10 mg/kg	58.8	25.48	25.48	25.48	25.48	25.48	25.48	25.48	58.8	25.48	25.48
ROE 10 mg/kg	98	25.48	25.48	25.48	25.48	25.48	25.48	25.48	25.48	25.48	25.48
ROE 10 mg/kg	98	14.7	9.8	9.8	14.7	14.7	14.7	14.7	9.8	14.7	14.7
ROE 10 mg/kg	98	25.48	25.48	25.48	25.48	25.48	25.48	25.48	25.48	25.48	25.48
ROE 10 mg/kg	98	58.8	58.8	58.8	25.48	25.48	58.8	58.8	58.8	58.8	58.8
ROE 10 mg/kg	58.8	25.48	25.48	25.48	25.48	25.48	25.48	25.48	25.48	25.48	25.48
ROE 10 mg/kg	98	25.48	25.48	58.8	58.8	58.8	25.48	25.48	25.48	25.48	25.48
ROE 30 mg/kg	98	25.48	25.48	25.48	58.8	14.7	14.7	25.48	25.48	25.48	25.48
ROE 30 mg/kg	98	25.48	58.8	58.8	25.48	25.48	25.48	25.48	25.48	25.48	25.48
ROE 30 mg/kg	58.8	58.8	58.8	58.8	58.8	25.48	25.48	25.48	25.48	25.48	25.48
ROE 30 mg/kg	58.8	25.48	25.48	58.8	58.8	58.8	25.48	25.48	25.48	25.48	25.48
ROE 30 mg/kg	58.8	25.48	25.48	58.8	58.8	58.8	25.48	25.48	25.48	25.48	25.48
ROE 30 mg/kg	98	58.8	58.8	58.8	58.8	58.8	58.8	58.8	58.8	58.8	58.8
ROE 30 mg/kg	98	14.7	58.8	58.8	25.48	25.48	25.48	14.7	25.48	25.48	14.7
ROE 30 mg/kg	58.8	14.7	25.48	25.48	25.48	25.48	58.8	58.8	14.7	14.7	14.7
ROE 30 mg/kg	98	58.8	25.48	25.48	25.48	25.48	25.48	25.48	58.8	58.8	58.8
ROE 30 mg/kg	98	25.48	25.48	25.48	25.48	58.8	58.8	58.8	25.48	25.48	25.48
ROE 100 mg/kg	98	58.8	58.8	58.8	58.8	58.8	58.8	58.8	58.8	58.8	58.8
ROE 100 mg/kg	98	25.48	25.48	58.8	58.8	58.8	58.8	58.8	58.8	58.8	58.8
ROE 100 mg/kg	98	25.48	58.8	58.8	58.8	58.8	25.48	25.48	25.48	25.48	25.48
ROE 100 mg/kg	98	25.48	58.8	58.8	58.8	58.8	58.8	58.8	25.48	25.48	25.48
ROE 100 mg/kg	98	14.7	58.8	58.8	25.48	25.48	25.48	25.48	25.48	25.48	25.48
ROE 100 mg/kg	58.8	25.48	98	98	98	98	98	25.48	25.48	25.48	25.48
ROE 100 mg/kg	98	58.8	58.8	58.8	58.8	58.8	58.8	25.48	25.48	25.48	25.48
ROE 100 mg/kg	98	58.8	58.8	58.8	58.8	58.8	58.8	58.8	58.8	58.8	25.48
ROE 100 mg/kg	58.8	14.7	25.48	25.48	14.7	14.7	25.48	14.7	14.7	14.7	14.7
ROE 100 mg/kg	98	58.8	58.8	58.8	58.8	58.8	58.8	58.8	58.8	58.8	58.8
ROE 300 mg/kg	98	58.8	58.8	58.8	58.8	58.8	58.8	58.8	58.8	58.8	58.8
ROE 300 mg/kg	98	25.48	58.8	98	98	98	58.8	58.8	58.8	58.8	58.8
ROE 300 mg/kg	98	25.48	58.8	58.8	25.48	25.48	25.48	25.48	25.48	25.48	25.48
ROE 300 mg/kg	98	58.8	58.8	98	98	98	98	98	58.8	58.8	25.48
ROE 300 mg/kg	98	25.48	58.8	58.8	58.8	58.8	58.8	58.8	58.8	25.48	25.48
ROE 300 mg/kg	98	25.48	58.8	58.8	58.8	58.8	58.8	25.48	25.48	25.48	25.48
ROE 300 mg/kg	58.8	25.48	98	98	98	98	98	25.48	25.48	25.48	25.48
ROE 300 mg/kg	98	25.48	58.8	58.8	58.8	25.48	25.48	25.48	25.48	25.48	25.48
ROE 300 mg/kg	98	25.48	58.8	58.8	58.8	25.48	25.48	25.48	25.48	25.48	58.8
ROE 300 mg/kg	98	25.48	58.8	58.8	58.8	58.8	25.48	25.48	25.48	25.48	25.48
